# Supplementary material for: Rare truncating variants in the sarcomeric protein titin associate with familial and early-onset atrial fibrillation
Source: Nat Commun. 2018 Oct 17;9:4316. doi: 10.1038/s41467-018-06618-y (PMC6193003; doi:10.1038/s41467-018-06618-y)
Supplement: Supplementary file 4 — Supplementary Data 1 [file 41467_2018_6618_MOESM4_ESM.xlsx]

## Sheet: Sheet1
Rare loss of function variants in families
Family	Gene	Genomic position (hg19)	Variant	Consequence	Transcript	ExAC freq	Danish Exomes	GERP	Cardiac expression#		Protein function									Gene associated with disease in HGMD
									Protein	mRNA
D002	No LOF variants with MAF < 1:10.000 and both protein and mRNA Heart expression
D007	SLC18B1	6:133111410	c.185C>T	Splice site	ENST00000275227	0	0	0.234028	Medium	Low	vesicular polyamine transporter									No data
D007	PEX3	6:143795923	c.748G>T	Splice site	ENST00000367591	0	0	05:57:00	Medium	Low	peroxisomal integral membrane protein required for peroxisome biogenesis and integrity.									Zellweger syndrome
D007	ZNF333	19:14815879	c.320delT	Frameshift	ENST00000292530	0	0	NA	Low	Low	Transcription factor, repressor									No data
D008	APOLD1	12:12939898	c.152delT	Frameshift	ENST00000326765	0	0	NA	Medium	Medium	Regulation of endothelial cell signaling and vascular function									No data
D008	ABCA3	16:2328346	c.4661delTT	Frameshift	ENST00000301732	0	0	NA	Medium	Low/ Medium	Synthesis of surfactant.									Fatal surfactant deficiency, Interstitial lung disease, Pulmonary fibrosis, Cataract-microcornea syndrome, Fatal surfactant deficiency, Respiratory distress syndrome, Chronic respiratory insufficiency, Pulmonary hypertension.
D010	ATG3	3:112277222	c.114+1G>A	Splice site	ENST00000283290	0	0	0.253472	Low	Low/ Medium	component of ubiquitination-like systems involved in autophagy									No data
D010	NRAP	10:115413779	c.465+1G>T	Splice site	ENST00000369358	0	0	0.275	Low	High	myofibrillar myogenesis during development and cell-cell connections in mature muscle									No data
D010	TM2D3	15:102177139	c.410-2A>T	Splice site	ENST00000558129	0	0	NA	Medium	Low/ Medium	may have regulatory roles in cell death or proliferation signal cascades.									No data
D011	No LOF variants with MAF < 1:10.000 and both protein and mRNA Heart expression
E003	ARHGEF10L	1:17934299	c.436G>T	Splice site	ENST00000361221	0	0	0.210417	Medium	Low/ Medium	Rho activation and enhanced RhoA-C-specific downstreams effects									No data
E003	TTN	2:179640083	c.6508G>T	Splice site	ENST00000589042	0	0	05:27:00	High	Medium	Sarcomere assembly and elasticity but also signal transduction through its kinase domain									Dilated Cardiomyopathy, Hypertrophic Cardiomyopathy, Muscular dystrophy, Malignant hyperthermia, Arrhythmogenic right ventricular cardiomyopathy, Centronuclear myopathy, Titinopathy, Brugada syndrome, Tibial muscular dystrophy, Myopathy with early respiratory failure, Limb girdle 2J muscular dystrophy.
E003	ECT2L	6:139186258	c.1417A>T	Stop-gain	ENST00000367682	8.3e-06	0	05:48:00	High	Not detected/ Low	unknown									No data
M205	SLC27A3	1:153747905	c.XXXXdelCGGAA/C	Frameshift	ENST00000271857	0	0	NA	Medium	Low	Fatty acid transportation
M238	No LOF variants with MAF < 1:10.000
M1018	TTN	2:179431758	c.79101T>A	Stop-gain	ENST00000589042	0	0	0.251389	High	Medium	Sarcomere assembly and elasticity but also signal transduction through its kinase domain									Dilated Cardiomyopathy, Hypertrophic Cardiomyopathy, Muscular dystrophy, Malignant hyperthermia, Arrhythmogenic right ventricular cardiomyopathy, Centronuclear myopathy, Titinopathy, Brugada syndrome, Tibial muscular dystrophy, Myopathy with early respiratory failure, Limb girdle 2J muscular dystrophy.
M1018	DPEP2	16:68024785	c.848G>T	Stop-gain	ENST00000393847	0	0	05:01:00	Low	Not detected/ Low	Membrane-bound dipeptidase									Skizofreni
M1019	P3H2	3:189690678	c.184C>T	Stop-gain	ENST00000319332	1.65e-05	0	0.257639	Medium	Low	Collagen biosynthesis, folding, and assembly.									High myopia, Lens subluxation, lens opacities, axial high myopia & poor vision
M1019	DIS3	13:73334016	c.2794A>G	Splice site	ENST00000377767	0	0	0.274306	Low	Low	Endonucleolytic and 3-prime/5-prime exonucleolytic activity in RNA processing and in the degradation of RNA substrates.									No data
M1022	No LOF variants with MAF < 1:10.000 and both protein and mRNA Heart expression
M1023	PSMB2	1:36102031	c.94C>T	Splice site	ENST00000373237	8.2e-06	0	0.25625	High	Medium	Proteasome									No data
M1023	TTN	2:179606008	c. 11952C>A	Stop-gain	ENST00000589042	0	0	0.26875	High	Medium	Sarcomere assembly and elasticity but also signal transduction through its kinase domain									Dilated Cardiomyopathy, Hypertrophic Cardiomyopathy, Muscular dystrophy, Malignant hyperthermia, Arrhythmogenic right ventricular cardiomyopathy, Centronuclear myopathy, Titinopathy, Brugada syndrome, Tibial muscular dystrophy, Myopathy with early respiratory failure, Limb girdle 2J muscular dystrophy.
M1024	NEK1	4:170477082	c.1430+1G>T	Splice site	ENST00000507142	0	0	0.254167	Medium	Low	Cell cycle control and cilia regulation									Short rib-polydactyly syndrome, Majewski type. Jeune asphyxiating thoracic dystrophy. Short rib-polydactyly syndrome, Verma-Naumoff.
M1024	CENPU	4:185634100	c.686C>T	Splice site	ENST00000281453	0	0	0.188194	Medium	Low	centromere assembly									No data
M1026	PROB1	5:138728748	c.2023delC	Frameshift	ENST00000434752	0	0	NA	Medium	Low	Unknown function									No data
M1026	PI16	6:36922708	c.171+1G>A	Splice site	ENST00000373674	5.21e-05	0	05:51:00	Medium	Medium	peptidase inhibitor									No data
M1028	HIST1H2BD	6:26158520	c.123T>G	Stop-gain	ENST00000289316	0	0	05:19:00	High	Low	Replication-dependent histone that is a member of the histone H2B family									No data
M1030	DSC2	18:28669558	c.475-1G>T	Splice site	ENST00000280904	0	0	06:16:00	High	Low	Desmosome									Arrhythmogenic right ventricular cardiomyopathy
M1030	CRY2	11:45891883	c.1412G>A	Splice site	ENST00000443527	2.47e-05	0	0.252083	High	Medium	Regulation of the cardiac circadian clock									No data
M1031	No LOF variants with MAF < 1:10.000
M1032	No LOF variants with MAF < 1:10.000
M1035	CD1E	1:158325799	c.808C>T	Stop-gain	ENST00000368167	8.2e-06	0	04:38:00	High	Not detected/ Low	Mediate the presentation of primarily lipid and glycolipid antigens of self or microbial origin to T cells.									No data
M1035	EPSTI1	13:43537390	c.489+1G>T	Splice site	ENST00000313640	3.3e-05	0	05:28:00	Low	Low	Interferon response gene									No data
M1039	TTN	2:179404492	c.98300delT	Frameshift	ENST00000589042	8.3e-06	0	NA	High	Medium	Sarcomere assembly and elasticity but also signal transduction through its kinase domain									Dilated Cardiomyopathy, Hypertrophic Cardiomyopathy, Muscular dystrophy, Malignant hyperthermia, Arrhythmogenic right ventricular cardiomyopathy, Centronuclear myopathy, Titinopathy, Brugada syndrome, Tibial muscular dystrophy, Myopathy with early respiratory failure, Limb girdle 2J muscular dystrophy.
M1060	PARK2	6:162683734	c.235G>T	Stop-gain	ENST00000366898	0	0	05:15:00	Low	Low/Medium	RING domain-containing E3 ubiquitin ligase involved in proteasome-dependent degradation of proteins and mitophagy.									Parkinson disease, Dystonia, Parkinsonism, Autism spectrum disorder.
M1093	GADD45G	9:92220350	c.398G>A	Start loss	ENST00000375769	0	0	0.209028	Medium	Low/High	cell cycle and apoptosis - Stress induced.									No data
M1095	No LOF variants with MAF < 1:10.000 and both protein and mRNA Heart expression
Bold font for family ID: genes with well characterized cardiac function and/or had previously been associated with heart disease. #Cardiac expression from the Human Protein Atlas and Genotype-Tissue Expression (GTEx) project.
ExAC = The Exome Aggregation Consortium; GERP = Genomic Evolutionary Rate Profiling; HGMD = Human Gene Mutation database; MAF = minor allele frequency.
