# Supplementary material for: Rare truncating variants in the sarcomeric protein titin associate with familial and early-onset atrial fibrillation
Source: Nat Commun. 2018 Oct 17;9:4316. doi: 10.1038/s41467-018-06618-y (PMC6193003; doi:10.1038/s41467-018-06618-y)
Supplement: Supplementary file 5 — Supplementary Data 2 [file 41467_2018_6618_MOESM5_ESM.xlsx]

## Sheet: Ark1
Clinical information on TTNtv carriers in the early-onset lone AF cohort.
ID	Sex	Variant (hg19)a	Consequence	Exon	PSI%	ExAC MAF	2,000 Danish Exomes MAF	Age at onset of AF	Age today	Cardiomyopathy diagnosis after inclusion	ECHO, time at AF diagnosis or earliest available				Number of ablations
											LVDD dia (mm)	LA (mm)	LVEF (%)	Time from AF diagnosis (years)
1	Male	2:179398832, C>T	Stop-gain	308	100	0	0	23	41	No	Normal	Normal	Normal	8	0
2	Male	2:179605689, G>A	Stop-gain	46	95	0	0	39	51	No	Normal	49	Normal	5	0
3	Male	2:179425041, A>T	Stop-gain	276	95	0	0	32	48	No	44	40	Normal	2	0
4	Male	2:179398541, C>CT	Frameshift	308	100	0	2.5x10-4	35	49	No	55	Normal	Normal	1	0
5	Male	2:179459103, C>CA	Frameshift	246	90	0	0	32	43	No	49	32	Normal	10	4
6	Male	2:179494977, G>A	Stop-gain	189	96	8.31x10-6	0	23	41	No	Normal	Normal	Normal	11	3
7	Male	2:179665309, TG>T	Frameshift	4	100	0	0	19	25	No	52	33	Normal	4	1
8	Male	2:179474814, T>TA	Splice site	221	95	0	0	28	32	No	50	26 ml/m2	Normal	0	0
9	Male	2:179632504, AC>A	Frameshift	40	100	0	0	20	51	No	Normal	35	61	17	1
10	Male	2:179606444,AGTGTAGCCACATCCCCCAT>A	Frameshift	46	95	0	0	32	44	No	42	38	Normal	9	0
11	Female	2:179460360, G>A	Stop-gain	245	92	0	0	22	64	No	36	35	70	41	0
12	Male	2:179398541, C>CT	Frameshift	308	100	0	0	27	44	No	51	35	Normal	9	3
13	Male	2:179418639, A>C	Splice site	283	97	0	0	22	47	No	52	39	Normal	14	1
14	Male	2:179463631, G>A	Stop-gain	241	94	0	0	22	27	No	32	32	62	0	0
15	Female	2:179477082, G>A	Stop-gain	216	93	0	0	31	45	No	Normal	Normal	Normal	7	0
16	Male	2:179398385, TG>T	Frameshift	308	100	0	0	30	71	No	NA	Normal	Normal	40	0
17	Female	2:179416407, AG>A	Frameshift	285	97	0	0	14	42	No	50	30	65	14	2
18	Male	2:179418639, A>C	Splice site	283	97	0	0	17	52	No	Normal	Normal	Normal	8	1
aAnnotated with the principal cardiac long isoform ENST00000591111. ECHO = Echocardiography. ExAC = Exome Aggregation Consortium. LVDD = Left Ventricular Diastolic Diameter. LA = Left atrial diameter. LVEF (%) = Left Ventricular Ejection Fraction (%). MAF = minor allele frequency. NA = Not Available. PSI% = proportion spliced in in the N2BA transcript. TTNtv = titin-truncating variants.
